# Supplementary material for: Evolution of imprinting via lineage-specific insertion of retroviral promoters
Source: Nat Commun. 2019 Dec 12;10:5674. doi: 10.1038/s41467-019-13662-9 (PMC6908575; doi:10.1038/s41467-019-13662-9)
Supplement: Supplementary file 4 — Supplementary Data 1 [file 41467_2019_13662_MOESM4_ESM.xlsx]

## Sheet: S.Data 1
Supplementary Data 1. Datasets used in this study
Species	Tissue	Data type	Accession	Reference
Human	female PGCs 10,11W	WGBS	GSE63818	Guo, F. et al. Cell 161, 1437-52 (2015).
Human	Oocyte	WGBS	DRA003802	Okae, H. et al. PLoS Genet. 10, e1004868 (2014).
Human	Oocyte	RNA-seq	GSE85632	Hendrickson, P. G. et al. Nat. Genet. 487, 57 (2017).
Human	Blastocyst	WGBS	DRA003802	Okae, H. et al. PLoS Genet. 10, e1004868 (2014).
Human	Cortex	WGBS	GSE25930	Schroeder, D. I., Lott, P., Korf, I. & LaSalle, J. M. Genome Res. 21, 1583–1591 (2011).
Human	Cytotrophoblast	WGBS	JGA00000000074	Okae, H. et al. Cell Stem Cell 22, 50–63.e6 (2018).
Human	Liver	WGBS	GSM916049	Roadmap Epigenomics Consortium et al. Nature 518, 317–330 (2015).
Human	Lung	WGBS	GSM983647	Roadmap Epigenomics Consortium et al. Nature 518, 317–330 (2015).
Human	Placenta	WGBS	GSM1186665	Roadmap Epigenomics Consortium et al. Nature 518, 317–330 (2015).
Human	Sperm	WGBS	DRA003802	Okae, H. et al. Cell Stem Cell 22, 50–63.e6 (2018).
Human	Thymus	WGBS	GSM1010979	Roadmap Epigenomics Consortium et al. Nature 518, 317–330 (2015).
Mouse	Cortex	WGBS	GSE42836	Hon, G. C. et al. Nat. Genet. 45, 1198–1206 (2013).
Mouse	Oocyte	H3K4me3 ChIP-seq	GSE93941	Hanna, C. W. et al. Nat Struct Mol Biol 25, 73–82 (2018).
Mouse	Oocyte	H3K36me3 ChIP-seq	GSE112622	Brind'Amour, J. et al. Nature Communications 9, 3331–3344 (2018).
Mouse	Oocyte	PolII ChIP-seq	GSE126363	This study
Mouse	Liver	H3K27me3 ChIP-seq	GSE113326	Lee, Y.-Y. et al. Nucleic Acids Res 46, 8832–8847 (2018).
Mouse	Oocyte	RNA-seq	GSE112622	Brind'Amour, J. et al. Nature Communications 9, 3331–3344 (2018).
Mouse	Morula (Kdm6b Mut injection)	RNA-seq	GSE92605	Inoue, A., Jiang, L., Lu, F., Suzuki, T. & Zhang, Y. Nature 547, 419–424 (2017).
Mouse	Morula (Kdm6b WT injection)	RNA-seq	GSE92605	Inoue, A., Jiang, L., Lu, F., Suzuki, T. & Zhang, Y. Nature 547, 419–424 (2017).
Mouse	Morula (parthenogenetic, Kdm6b Mut injection)	RNA-seq	GSE92605	Inoue, A., Jiang, L., Lu, F., Suzuki, T. & Zhang, Y. Nature 547, 419–424 (2017).
Mouse	Morula (parthenogenetic, Kdm6b WT injection)	RNA-seq	GSE92605	Inoue, A., Jiang, L., Lu, F., Suzuki, T. & Zhang, Y. Nature 547, 419–424 (2017).
Mouse	Morula (androgenetic)	RNA-seq	GSE92605	Inoue, A., Jiang, L., Lu, F., Suzuki, T. & Zhang, Y. Nature 547, 419–424 (2017).
Mouse	Morula (parthenogenetic)	RNA-seq	GSE92605	Inoue, A., Jiang, L., Lu, F., Suzuki, T. & Zhang, Y. Nature 547, 419–424 (2017).
Mouse	Blastocyst (IVF)	RNA-seq	GSE112546	Matoba, S. et al. Cell Stem Cell. 23, 343-354.e5 (2018).
Mouse	Blastocyst (SCNT)	RNA-seq	GSE112546	Matoba, S. et al. Cell Stem Cell. 23, 343-354.e5 (2018).
Mouse	E12.5 Embryo	RNA-seq	GSE82853/4	ENCODE Project Consortium. Nature 489, 57-74 (2012).
Mouse	Oocyte	WGBS	DRA000570	Shirane, K. et al. PLoS Genet. 9, e1003439 (2013).
Mouse	Blastocyst	WGBS	DRA006680	Brind'Amour, J. et al. Nature Communications 9, 3331–3344 (2018).
Mouse	IVF Blastocyst	WGBS	GSE112528	Matoba, S. et al. Cell Stem Cell. 23, 343-354.e5 (2018).
Mouse	SCNT Blastocyst	WGBS	GSE112528	Matoba, S. et al. Cell Stem Cell. 23, 343-354.e5 (2018).
Mouse	E10.5 embryo	WGBS	GSE58108	Harten, S.K. et al. BMC Biol. 13:21 (2015).
Mouse	E14.5 liver	WGBS	GSE58108	Harten, S.K. et al. BMC Biol. 13:21 (2015).
Mouse	Liver (young)	WGBS	GSE92486	Hahn, O. et al. Genome Biol. 18(1):56 (2017).
Mouse	Liver (aged)	WGBS	GSE92486	Hahn, O. et al. Genome Biol. 18(1):56 (2017).
Mouse	Liver	WGBS	GSE42836	Hon, G. C. et al. Nat. Genet. 45, 1198–1206 (2013).
Mouse	Lung	WGBS	GSE42836	Hon, G. C. et al. Nat. Genet. 45, 1198–1206 (2013).
Mouse	Pancreas	WGBS	GSE42836	Hon, G. C. et al. Nat. Genet. 45, 1198–1206 (2013).
Mouse	Placenta	WGBS	GSE42836	Hon, G. C. et al. Nat. Genet. 45, 1198–1206 (2013).
Mouse	Sperm	WGBS	DRA000484	Kobayashi, H. et al. PLoS Genet. 8, e1002440 (2012).
Mouse	Thymus	WGBS	GSE42836	Hon, G. C. et al. Nat. Genet. 45, 1198–1206 (2013).
Chimpanzee	Sperm	WGBS	GSE30340	Molaro, A. et al. Cell 146, 1029–1041 (2011).
Chimpanzee	Cortex	WGBS	GSE37202	Zeng, J. et al. Am J Hum Genet 91, 455–465 (2012).
Chimpanzee	B-cells	WGBS	SRP059313	Hodges, E. et al. Mol Cell 44, 17–28 (2011).
Chimpanzee	Blood	WGBS	SRP059313	Hernando-Herraez, I. et al. Nucleic Acids Res 43, 8204–8214 (2015).
Chimpanzee	HSPC	WGBS	SRP059313	Hodges, E. et al. Mol Cell 44, 17–28 (2011).
Rhesus Macaque	Oocyte	RNA-seq	GSE112534	Ruebel, M. L. et al. Molecular Human Reproduction 24, 478–494 (2018).
Rhesus Macaque	Oocyte	WGBS	GSE60166	Gao, F. et al. Cell Res 27, 526–539 (2017).
Rhesus Macaque	Sperm	WGBS	GSE60166	Gao, F. et al. Cell Res 27, 526–539 (2017).
Rhesus Macaque	Placenta	WGBS	GSE63330	Schroeder, D. I. et al. PLoS Genet. 11, e1005442 (2015).
Rhesus Macaque	Trophoblast	WGBS	GSE63330	Schroeder, D. I. et al. PLoS Genet. 11, e1005442 (2015).
Rhesus Macaque	Brain	WGBS	GSE77124	Mendizabal, I. et al. Molecular Biology and Evolution 33, 2947–2959 (2016).
Rhesus Macaque	PBMC	WGBS	GSE34128	Tung, J. et al. Proc Natl Acad Sci USA 109, 6490–6495 (2012).
Rat	Oocyte	RNA-seq	GSE112622	Brind'Amour, J. et al. Nature Communications 9, 3331–3344 (2018).
Rat	Oocyte	WGBS	DRA006680	Brind'Amour, J. et al. Nature Communications 9, 3331–3344 (2018).
Golden Hamster	Oocyte	RNA-seq	GSE86470	Franke, V. et al. Genome Res. 27, 1384–1394 (2017).
