# Supplementary material for: Evolution of imprinting via lineage-specific insertion of retroviral promoters
Source: Nat Commun. 2019 Dec 12;10:5674. doi: 10.1038/s41467-019-13662-9 (PMC6908575; doi:10.1038/s41467-019-13662-9)
Supplement: Supplementary file 6 — Supplementary Data 3 [file 41467_2019_13662_MOESM6_ESM.xlsx]

## Sheet: primers
Supplementary Data 3. Oligonucleotide primers used in this study
Gene	Species	Name	Sequence (5' to 3')
–	–	XbaI-R gRNA	GGCGCACGCACTAAAAAATCGTCTAGAAAAAAAGCACCGACTCGGTGCCACTTTTTCAAGTTGATAACGGACTAGCCTTATTTTAACTTGCTATTTCTAG
Impact	mouse	SapI-I5-1	TGTGGAAAGGGCTCTTCACCGacacaaacctatccgaggtcGTTTTAGAGCTAGAAATAGCAAGTTAAAATAAGGCTAG
Impact	mouse	SapI-I5-2	TGTGGAAAGGGCTCTTCACCGtatagtgggaagtccctcatGTTTTAGAGCTAGAAATAGCAAGTTAAAATAAGGCTAG
Impact	mouse	SapI-I3-1	TGTGGAAAGGGCTCTTCACCGtaagaccttggtcagcatacGTTTTAGAGCTAGAAATAGCAAGTTAAAATAAGGCTAG
Impact	mouse	SapI-I3-2	TGTGGAAAGGGCTCTTCACCGaccctccttgtctaagacctGTTTTAGAGCTAGAAATAGCAAGTTAAAATAAGGCTAG
Impact	mouse	MTC 5' F1	AGGCCATGGAAATCTCAAAA
Impact	mouse	MTC 5' R1	GCATGAGACGATAGAATTGTGC
Impact	mouse	MTC 3' F1	AGGGGTGTGGGGATTAAAAG
Impact	mouse	MTC 3' R1	AAAGGGGTATGGAGGGACTG
Impact	mouse	RFLP-IF1	ATCGAACAGCCTTGAGGAGA
Impact	mouse	RFLP-IR1	GGAGGAAACACAATGCTGGT
Impact	mouse	BS-IC-F2	TTGTAAGAAATAGAATTTAGGGTAAG
Impact	mouse	BS-IC-R2	AAACTATAACCCCAAAATAACCACTAATA
Impact	mouse	IqF1	CATTAAGACGTGAACCTGTGTGAGA
Impact	mouse	IqR1	AACTGGCTGACTTGAGCTGTCA
Slc38a4	mouse	SapI-S5-1	TGTGGAAAGGGCTCTTCACCGtcttacttgaagacgcatccGTTTTAGAGCTAGAAATAGCAAGTTAAAATAAGGCTAG
Slc38a4	mouse	SapI-S5-2	TGTGGAAAGGGCTCTTCACCGaatgagcaaaccacgtgaaaGTTTTAGAGCTAGAAATAGCAAGTTAAAATAAGGCTAG
Slc38a4	mouse	SapI-S3-1	TGTGGAAAGGGCTCTTCACCGtcaagtctttgccgatgtacGTTTTAGAGCTAGAAATAGCAAGTTAAAATAAGGCTAG
Slc38a4	mouse	SapI-S3-2	TGTGGAAAGGGCTCTTCACCggtggcttaggacagtatcgGTTTTAGAGCTAGAAATAGCAAGTTAAAATAAGGCTAG
Slc38a4	mouse	MT2A F1	CTGTGAAAACCATCCCATCC
Slc38a4	mouse	MT2A R1	CTACTCGGCTGCTGAGGAAC
Slc38a4	mouse	MT2A F2	TGGGTCTCTCCACATCCAAT
Slc38a4	mouse	MT2A R2	GGCCTGTTTGAACCAACTGT
Slc38a4	mouse	RFLP-SF1	GATTGGGGCTTTGGTCTTCC
Slc38a4	mouse	RFLP-SR1	TGTAGAGTGAGAGATGGCCG
Slc38a4	mouse	SqF1	ACTGACCGTGCCCATCGT
Slc38a4	mouse	SqR1	TTGAGTGCGATGATGATTGCA
Slc38a4	mouse	BS-SF2	AGTGTTTTAAGGTAAAAGGAGTT
Slc38a4	mouse	BS-SR1	CTCTAAAACTTAAAAACTCTAAAAA
Slc38a4	mouse	BS-SR2	CCAAAAACCTAAAACAAAATAAAAAT
Ppia	mouse	Ppia-F	CGCGTCTCCTTCGAGCTGTTTG
Ppia	mouse	Ppia-R	TGTAAAGTCACCACCCTGGCACAT
AGBL3	chimp	BS-F	GAGAGTTGGGAGTGTGGTTGG
AGBL3	chimp	BS-R	CCTTACTTCTACATACCTCACC
AGBL3	rhesus	BS-F	GTGAGGTAGGTAGAAGGAAGGT
AGBL3	rhesus	BS-R	TCCCRACAATACCAAAAAATTTTTAAC
BANK1	chimp	BS-F	AGGTTTTTGAGTAGTTTTATTTTTTTTGGG
BANK1	chimp	BS-R	ATTTTCTCTTCCTTTAACCCTC
BANK1	rhesus	BS-F	GGGTAAGGGGTTTGGAAGTT
BANK1	rhesus	BS-R	ACRCCCTTACCTCAATACCC
CLDN23	chimp	BS-F	TAGGAGGGAATTAGTTTAAGTGGG
CLDN23	chimp	BS-R	CCCCTACAACCTACCTTCCTTC
CLDN23	rhesus	BS-F	GAGGTAGAGTTTTGGGATTGGG
CLDN23	rhesus	BS-R	CAACACCATCCAAATAAAATAACCC
COL26A1	chimp	BS-F	GGGATTGGGGGTTGTAGATAT
COL26A1	chimp	BS-R	CTACACCCAAAACCCTTCAATC
COL26A1	rhesus	BS-F	GGTGGTTATGGYGTTATTTGT
COL26A1	rhesus	BS-R	CRCCCAATCTTTAAAACTAAAAC
DNAH7	chimp	BS-F	GGGTAAATAGTTGGGAAGGGAAT
DNAH7	chimp	BS-R	AATAAAAAAACTACTCTTTACCAAACTC
DNAH7	rhesus	BS-F	GTTTGTTGTTTAGTAATAAAGGTTGT
DNAH7	rhesus	BS-R	TCACCTACTCACTACTCATAACTA
DNAH7	rhesus	SNP-F	CGGAACTGTGAGGATCTACTTCAG
DNAH7	rhesus	SNP-R	TGCTAGGTTTGGTTGTTATGACGA
GLIS3	chimp	BS-F	GTATATAGAGTAGTGGTTTGAGTTTT
GLIS3	chimp	BS-R	ACAACRAAACTAATCCTATAAAAAAC
GLIS3	chimp	SNP-F	CCCAGGTTTACGTGCTCCAGAGATG
GLIS3	chimp	SNP-R	CCCGACTTACTCGGGAGCGAGTT
GLIS3	rhesus	BS-F	GTAGAGGGGTATATAATTAGGGTAAG
GLIS3	rhesus	BS-R	TAAAACTTAAAAATACAACTACTACCCC
HECW1	chimp	BS-F	GGTTTTTTTTTTGTTTGTTTGTAAGT
HECW1	chimp	BS-R	AACAATTATATCCCATACAATACCC
HECW1	rhesus	BS-F	GYGTTTTAGGTTGATAATTGAATTT
HECW1	rhesus	BS-R	AACACTACCTACCRCCCCTT
HECW1	rhesus	SNP-F	TCCAGAGCTTTGGTTCACAAGG
HECW1	rhesus	SNP-R	CGGGAGGATAAAGCGATGAAGTG
HTR5A	chimp	BS-F	GGAGGTTGTGTTAGTTTTGGATT
HTR5A	chimp	BS-R	AAATAACAACRAAAAATACCCAAATAAAC
HTR5A	chimp	SNP-F	GAGGTTGCAAACATCCGGATT
HTR5A	chimp	SNP-R	CCACAGCTTCGGATATGGGT
HTR5A	rhesus	BS-F	GGAGTTTTGGGTTTTTGATAGTTTAGG
HTR5A	rhesus	BS-R	CCTATAAATTTAACCCCAATATCCTAC
HTR5A	rhesus	SNP-F	CCAAAACTGGCTTCCCTAGCAC
HTR5A	rhesus	SNP-R	CGATCATGACGTTGGAGATGCAC
MCCC1	chimp	BS-F	GYGATTATTTAGTATAGAGGTAGTT
MCCC1	chimp	BS-R	CTACTAAAACCRAACTCTAATCTTTA
MCCC1	chimp	SNP-F	GCCCGATGTAAACGGCTACGAG
MCCC1	chimp	SNP-R	GTATCCTGCTGTCCATCCGCATT
MCCC1	rhesus	BS-F	GTTTTTGATTGGTGTTTTTGGAGAT
MCCC1	rhesus	BS-R	CAACRACTCCCCAACACAAAAAC
MCCC1	rhesus	SNP-F	GACTCCCTCACATTCTTGGATCAG
MCCC1	rhesus	SNP-R	AGTCCTCAGAAATGGAAAACCGAA
RHOBTB3	chimp	BS-F	TTAGAGGGTTTTTTTTTAGGTAAGTG
RHOBTB3	chimp	BS-R	TAAAACAAAAACTAATACCCATCCTC
RHOBTB3	rhesus	BS-F	GGTAGTAGTAGTAGTAGGAGG
RHOBTB3	rhesus	BS-R	AAAAACAAACTACTACTACTCAAAAAC
SCIN	chimp	BS-F	TTGGAGGATTGAGAAGTTGGAGT
SCIN	chimp	BS-R	CCTACAAATCTCAAACCCCTAC
SCIN	rhesus	BS-F	AACACCAACTCCAACTTCTCA
SCIN	rhesus	BS-R	TTGGGTTTAGTTTAGTTATAAGGTTAG
SCIN	rhesus	SNP-F	GGGTAAGTCAATTGCGGACAAC
SCIN	rhesus	SNP-R	CTGGGTTTAGTCCAGCTACAAGG
SORD	chimp	BS-F	GTTTAGGTTGGTATAAAGGAGGA
SORD	chimp	BS-R	CCATAAAACTCTTTTAACTCTAAAATAC
SORD	rhesus	BS-F	TATGGAATTTTTTTGGTTTTTGGGT
SORD	rhesus	BS-R	CTATCACAAAAAAAAAAACCTAACCCC
SORD	rhesus	SNP-F	AACAAACAGCGTGCTACAGATGGA
SORD	rhesus	SNP-R	AGATCCCTGCCCTTTGCAACAG
ST8SIA1	chimp	BS-F	GTTTGTAAGTAAGAGAATTAAAGGTGTG
ST8SIA1	chimp	BS-R	TACCCTATTACAACACCCCCTAC
ST8SIA1	rhesus	BS-F	GGAGGGGGAGATTTTGATTTTTA
ST8SIA1	rhesus	BS-R	CTATCCTACCCCAAACTCCTC
ST8SIA1	rhesus	SNP-F	AGTCACGATCTATGGCCATGGT
ST8SIA1	rhesus	SNP-R	TTATCTCCAGGGCACGAGTGAG
ZC3H12C	rhesus	BS-F	GGGAGGTATGAGGGAGTTT
ZC3H12C	rhesus	BS-R	AACCTACTTACATTCTCTTCTCC
ZFP90	chimp	BS-F	GTTAGGGATTTTTGYGAGGGT
ZFP90	chimp	BS-R	ATTACTCCCTAAAACCAAAATTTTTC
ZFP90	rhesus	BS-F	GTTAAATTTAGGAGGGGTGT
ZFP90	rhesus	BS-R	TTAAACAACCCCTCAACAAATC
ZNF396	chimp	BS-F	GGGTTTATTTGGTAGGGTAGG
ZNF396	chimp	BS-R	CTCTCTAAAACCCCCAAACTAC
ZNF396	rhesus	BS-F	TTAAGAGGTTATAGGTAGTAAGGGT
ZNF396	rhesus	BS-R	CCTCTTATATCCCTTAAAATACCTAAC
