# Supplementary material for: Evolution of imprinting via lineage-specific insertion of retroviral promoters
Source: Nat Commun. 2019 Dec 12;10:5674. doi: 10.1038/s41467-019-13662-9 (PMC6908575; doi:10.1038/s41467-019-13662-9)
Supplement: Supplementary file 8 — Source Data [file 41467_2019_13662_MOESM8_ESM.zip]

Archive with 2 entries (1 files):
- /
- Bogutz-Source Data.zip
